# Supplementary material for: Water-Resistant Poly(ethylene oxide) Electrospun Membranes Enabled by In Situ UV-Cross-Linking for Efficient Daytime Radiative Cooling
Source: Molecules. 2025 Jan 20;30(2):421. doi: 10.3390/molecules30020421 (PMC11767364; doi:10.3390/molecules30020421)
Supplement: Supplementary file 1 [file molecules-30-00421-s001.zip]

Archive with 1 entries (1 files):
- molecules-3443255-supplementary.pdf
